# Supplementary material for: Impact of the dosimetry approach on the resulting 90Y radioembolization planned absorbed doses based on 99mTc-MAA SPECT-CT: is there agreement between dosimetry methods?
Source: EJNMMI Phys. 2020 Dec 7;7:72. doi: 10.1186/s40658-020-00343-6 (PMC7721939; doi:10.1186/s40658-020-00343-6)
Supplement: Supplementary file 1 — Additional file 1:. [file 40658_2020_343_MOESM1_ESM.xlsm]

## Sheet: Introduction
Multi Tumor Partition Model (MTPM)
The Multi Tumor Partition Model is a (n+2) compartment partition model, where n is the number of individual tumors.
This method allows to determine:
1. Mean absorbed dose within the target normal liver by:
1. Mean absorbed dose within the lungs by:
3. Mean absorbed dose within each individual tumor by:
	TNRi is the tumor to normal liver activity concentration ratio for individual tumors calculated by
For additional information see: V.Morán, E.Prieto, L.Sancho, M.Rodríguez-Fraile, L.Soria, JM Martí-Climent.
Impact of the dosimetry approach on the resulting 90Y radioembolization planned absorbed doses based
on 99mTc-MAA SPECT-CT. Is there agreement between dosimetry methods?" EJNMMI Physics. 2020

## Sheet: MTPM_calculator
				MULTI-TUMOR PARTITION MODEL FOR 90-Y RADIOEMBOLIZATION TREATMENT PLANNING
									Spreadsheet Instructions
	Verónica Morán, Medical Physics Department, Clinica Universidad de Navarra, Madrid (Spain) vmoran@unav.es								*Brown-shaded cells are prepared to introduce data
									*Red-shaded cells are prepared to show results
	Lungs Tissue
	90Y Activity GBq			1.8					1. Enter 90Y activity in GBq (E8)
	LSF (%)			4.02					2. Enter lung shunt fraction (LSF) in percentage (E10)
	Volume (mL)			1000					3. Enter lung tissue volume in mL (E12)
	Mean Absorbed Dose (Gy)			3.59412					Mean absorbed dose in Gy delivered to the lung tissue is showed in cell E14
	Target Healthy Tissue
	Volume (mL)			2277					4. Enter target healtly tissue volume in mL (E18)
	Total uptake (counts)			545888					5. Enter total counts registered within target healthy liver volume in 99mTc-MAA SPECT image(E20)
	Mean Absorbed Dose (Gy)			27.2638					Mean absorbed dose in Gy delivered to the target healthy tissue is showed in cell E22
	Individual Tumors
	Number of tumors			50					6. Enter number of total individual tumors (E26)
	Aggretated tumor volume (mL)			734.776					Aggregated tumor volume in mL is calculated in cell E28
	Global TNR			1.18466					Globar tumor to non-tumor uptake ratio is calculated in cell E30
	Tumor	Location	Volume (mL)	Total uptake (counts)	TNRi	Weight	Absorbed Dose (Gy)		7. Enter each individual tumor location (column C) 8. Enter each individual tumor volume in mL (column D) 9. Entertotal count registered within each tumor volume in 99mTc-MAA SPECT image(column E)
	1		185.679	46773.2	1.05074	195.099	28.6471
	2		6.61563	1925.57	1.21408	8.0319	33.1004
	3		11.3568	4812.65	1.76761	20.0745	48.1918
	4		9.48241	2983.54	1.31242	12.4449	35.7816		Individual tumor to non-tumor uptake ration is calculated in column F
	5		16.9801	4594.17	1.12856	19.1631	30.7689
	6		4.52068	970.834	0.895778	4.04953	24.4223		Mean absorbed dose in Gy delivered to each individual tumor is showed in column H
	7		6.17459	1482.34	1.00138	6.1831	27.3014
	8		11.0261	3681.94	1.39289	15.358	37.9754
	9		86.4443	24346.2	1.17477	101.552	32.0288
	10		13.562	1150.69	0.353911	4.79976	9.64897
	11		9.48241	3044.46	1.33922	12.699	36.5123
	12		38.8117	9274.94	0.9968	38.6875	27.1766
	13		30.2114	9161.53	1.2649	38.2145	34.4861
	14		130.107	34347.5	1.10117	143.27	30.022
	15		3.0873	814.789	1.10085	3.39863	30.0133
	16		1.21287	497.124	1.70967	2.07359	46.612
	17		0.551303	160.817	1.21675	0.670798	33.1733
	18		1.54365	572.002	1.54564	2.38593	42.1401
	19		1.32313	202.471	0.638293	0.844543	17.4023
	20		15.216	5612.14	1.53847	23.4093	41.9446
	21		7.8285	2010.93	1.07146	8.38795	29.2122
	22		11.5774	6482.36	2.33552	27.0391	63.6752
	23		0.882084	88.7482	0.419671	0.370185	11.4418
	24		1.76417	577.844	1.36625	2.4103	37.2492
	25		1.76417	997.191	2.35775	4.15947	64.2813
	26		7.38746	2947.24	1.6641	12.2935	45.3698
	27		10.144	4953.26	2.03677	20.661	55.5303
	28		5.29251	1252.11	0.986824	5.22277	26.9046
	29		5.95407	285.065	0.199705	1.18906	5.44472
	30		1.65391	353.655	0.891924	1.47516	24.3173
	31		1.98469	476.252	1.00093	1.98654	27.2892
	32		2.20521	216.162	0.408873	0.901652	11.1475
	33		4.07964	797.039	0.814924	3.3246	22.218
	34		1.21287	299.246	1.02914	1.24821	28.0584
	35		10.0337	3465.1	1.4405	14.4536	39.2736
	36		2.31547	729.965	1.31499	3.04482	35.8516
	37		0.661563	85.7156	0.540441	0.357536	14.7345
	38		3.52834	1112.25	1.3149	4.63941	35.8492
	39		3.96938	929.314	0.976561	3.87634	26.6248
	40		4.07964	279.624	0.285898	1.16636	7.79468
	41		3.0873	689.694	0.931832	2.87684	25.4053
	42		0.882084	51.465	0.243367	0.21467	6.63512
	43		4.7412	1552.83	1.36613	6.47712	37.2461
	44		8.71058	4675.6	2.23898	19.5028	61.0431
	45		13.6723	6005.35	1.83213	25.0494	49.9509
	46		13.2313	4487.31	1.41464	18.7174	38.5684
	47		7.8285	2201	1.17274	9.18078	31.9733
	48		3.74886	1858.72	2.06811	7.75305	56.3846
	49		3.96938	1751.02	1.84004	7.30381	50.1665
	50		3.19756	663.694	0.865783	2.76839	23.6046
							#VALUE!
							#VALUE!
							#VALUE!
							#VALUE!
							#VALUE!
							#VALUE!
							#VALUE!
							#VALUE!
